# Supplementary material for: Cost-Effective Method for Full-Length Sequencing of Monoclonal Antibodies from Hybridoma Cells
Source: Antibodies (Basel). 2025 Aug 22;14(3):72. doi: 10.3390/antib14030072 (PMC12452578; doi:10.3390/antib14030072)
Supplement: Supplementary file 1 [file antibodies-14-00072-s001.zip]

Archive with 2 entries (2 files):
- Supplementary Material.xlsx
- Supplementary Material_2025-08-15.pdf
